# Supplementary material for: The 15‐Year Survival Advantage: Immune Resilience as a Salutogenic Force in Healthy Aging
Source: Aging Cell. 2025 Apr 23;24(7):e70063. doi: 10.1111/acel.70063 (PMC12266754; doi:10.1111/acel.70063)
Supplement: Supplementary file 3 — Appendix S3. [file ACEL-24-e70063-s001.xlsx]

## Sheet: Table S1
Table S1: Gene signatures for gauging components of the pathogenic quartet and immune resilience levels
Triad component	Signature name*	Key signature features and interpretation	Source
Inflammaging	Age_IL6up Age_IL6down	Track the statistical association between age and IL6, a proxy for age-related inflammation. Original validation in FHS and InCHIANTI study.	Pilling et al. (PMID: 26087330)
Inflammaging	inflammΔageup inflammΔagedown	Track inflammatory biologic aging, i.e., genes that positively vs. negatively associate with inflammatoryΔage (difference between biologic age and chronologic age). Original validation in FHS.	Lin et al. (PMID: 29135455)
Senescent cell burden	SenMayo	Tracks senescent cell load across tissues and species, and reductions in SenMayo levels are observed following the clearance of senescent cells in mice and humans.	Saul et al. (PMID: 35974106)
Immune aging	ELup ELdown	Tracks genes whose levels are higher (inflammation-associated) vs. lower (immunocompetence-associated) when comparing single-cell RNA data from persons with extreme longevity vs. younger individuals.	Karagiannis et al. (PMID: 37005201)
Immune aging	IMM-AGE	Tracks lower immune aging. Validated in FHS. Higher levels of the IMM-AGE signature were computed to signify an association with fewer senescent T-cells (less immune aging and lower mortality).	Alpert et al. (PMID: 30842675)
Immune aging	t-TCHhigh	Negatively correlating with canonical markers of T-cell senescence (CD28‒ CD8+ T-cells; Effros et al., PMID: 20704891) and T-cell dysfunction measured by levels of PD-1 and positively correlating with a canonical marker of T-cell responsiveness (induction of phosphorylated STAT5 after stimulation with IL-7; Goropevsek et al., PMID: 28254841).†	Kennedy et al. (PMID: 27853459) Ahuja et al. (PMID:37311745)
	t-TCHlow	Positively correlating with T-cell senescence and T-cell dysfunction, and negatively correlating with T-cell responsiveness.	Kennedy et al. (PMID: 27853459) Ahuja et al. (PMID:37311745)
Genomic metrics of IR
Optimal IR	SAS-1	Higher expression levels associate with survival during acute COVID-19 and FHS. Comprises immunocompetence-related genes.	Lee et al. (PMID: 34508765) Ahuja et al. (PMID: 37311745)
IR degradation	MAS-1	Higher expression levels associate with mortality during acute COVID-19 and FHS. Comprises inflammation-related genes.	Lee et al. (PMID: 34508765) Ahuja et al. (PMID: 37311745)
* Gene lists in Table S2 and details of derivation in the Materials and Methods. † Higher levels of the t-TCHhigh signature track three key markers of superior T-cell health (Fig. 1d,f). EL, Extreme Longevity; FHS, Framingham Heart Study; IL, interleukin; IR, immune resilience; MAS-1, mortality-associated signature-1; SAS-1, Survival-associated signature-1; t-TCH, t-tripartite T-cell health

## Sheet: Table S2a
Table S2a. Gene expression signature gene lists												ISG_33	ISG_23	M7.1_T-cell activation	M11.0_Enriched in Monocytes II	M16_TLR and inflammatory signaling	M156.0_plasma cells, B cells, immunoglobulins
Age_IL6up	SenMayo	InflammΔageup	ELup	Age_IL6down	t-TCHlow	InflammΔagedown	IMM-AGE	t-TCHhigh	ELdown	SAS-1	MAS-1					M16_TLR and inflammatory signaling	M156.0_plasma cells, B cells, immunoglobulins
ACAA2	ACVR1B	ALAS2	AC017002.1	ABHD5	B3GAT1	DAPK2	ABLIM1	C6orf105	ABLIM1	CCL4L2	ADAM17	APOBEC3A	ATF3	IL7R	FXYD6	FCGR1A///FCGR1C	CD52
ACSL1	ANG	CD274	AC069363.1	ADM	C1orf21	DPEP2	AFF3	DNMT3A	AC013264.2	CCR4	ADM	ATF3	CCL2	RASGRP1	KCNE3	HSPA6	IGKV4-1
AGFG1	ANGPT1	CD2AP	AC092580.4	ALPL	EFHD2	GRAMD1C	BACH2	FAM102A	AC020571.3	CCR7	ANG	BCL2A1	DDX58	THEMIS	FAM198B	NCF4	LOC652493
ANXA4	ANGPTL4	FAM20B	ADAM15	APAF1	ENPP4	NDEL1	BCL11A	GAL3ST4	ACSL6	CD27	C5AR1	C1QB	GBP1	CCL5	HSPA6	TLR6	IGHG1
ARL6IP5	AREG	FCGR1A	ADRB2	ARHGAP19	FGFBP2	RPS6KA5	BIRC3	GPRASP1	ACVR1C	CD40LG	CAMP	DDX58	IFI27	TCF7	LAT2	C5AR1	C13ORF18
C15orf54	AXL	GBP1	ANXA2	ARL4C	FOXD2	SIAH1	BLNK	GPRC5B	ADPRM	CXCL8	CD36	DDX60	IFI44	BCL11B	CD33	FCGR1B	LOC100287723
CARD6	BEX3	GBP7	APOBEC3H	ARSG	GZMH		BTLA	HOOK1	ADTRP	CXCR5	DEFA3	EIF2AK2	IFI6	CD5	TIMP2	APOB48R	LOC100289053
CD84	BMP2	HDGF	ARF5	BIRC3	RAP2A		C11orf31	ITGA6	AEBP1	ETS1	DEFA4	HERC5	IFIT1	TIGIT	CD36	LILRB3	IGKC
CMTM1	BMP6	KCNH7	ASCL2	C14orf159	S1PR5		C6orf48	LEF1	AFF3	GPR183	DEFB1	HESX1	IFIT2	CD7	TNFSF12-TNFSF13	KCNJ15	IGKV1D-13
CPT1A	C3	KREMEN1	B4GALT5	C3orf62	SYT11		CCR6	LOC641518	AGMAT	HLA-DQA1	HAVCR2	HLX	IFIT3	CD2	C5AR1	LILRB1	VPREB3
CR1	CCL1	METTL9	BLVRA	CACNB4	TBX21		CCR7	MAN1C1	AGPAT5	HLA-DRB1	HIST1H2BC	IFI27	IFIT5	CCR7	MARCH1	PILRA	ITM2C
CST7	CCL13	PNP	C10orf128	CASP8	TGFBR3		CD200	MMP28	APBB1	HLA-DRB5	HIST1H2BD	IFIH1	ISG15	CD247	FCGR1B	TYROBP	LOC96610
DNAJC13	CCL16	SAMD9L	C12orf75	CD59			CD22	MTUS1	AQP3	ICOS	HIST1H2BF	IFIT1	LAMP3	MS4A1	FCGR1A	MGAM	IGLV4-60
DYSF	CCL2	SIAH2	C1orf122	CLEC4E			CD27	PITPNM2	ARL4A	IL24	HIST1H2BG	IFIT2	LY6E	PTPN22	SLC15A3	FGR	IGLV3-19
F5	CCL20	SLC22A4	C5orf56	DAAM2			CD28	PLAG1	ATF7IP2	IL7R	HIST1H2BK	IFIT3	OAS3	TXK	S100A11	P2RY13	P2RX5
FAM13A	CCL24	SLC25A37	C9orf142	DAPK2			CDCA7L	SH3RF3	ATG4C	MS4A2	HIST2H2BE	IFITM1	OASL	TRBC1	MS4A7	CXCR2	CPNE5
FAM151B	CCL26	SLC26A8	CAB39L	ERGIC1			CHMP7	SPEG	BACH2	PTGDR2	HMGB2	IFNGR2	RSAD2	IL12RB1	MAFB	NFE2	ADAM28
FCAR	CCL3	TSTA3	CAPN15	EVI5			CR2	TBC1D4	BANK1	SUSD2	MYD88	IRF7	RTP4	IKZF1	S100A12	IRAK3	STAP1
HIATL1	CCL3L1	UBE2J1	CCL2	FAM13B			DPP4	TMEM220	BCAS4	TCF7	RNASE3	MGST1	SEPT4	SLA2	CPPED1	MYD88	ABCB4
ITGAM	CCL4		CCL4	FAM53B			E2F5	TMIGD2	BCL7A	TNFRSF25	TBK1	MX2	SERPING1	CAMK4	TYROBP	FPR2	FCRL1
KLRB1	CCL5		CCL5	FAM91A1			EPHX2		BEND5	VPREB3	TLR2	OAS1	SIGLEC1	RORA	FGR	SIGLEC9	FCRL2
LONRF3	CCL7		CCR5	FLT3			FAIM3		BEX2		TNFSF8	OAS3	TNFAIP6	EOMES	PLA2G7	FCAR	PCDH9
MAP3K7CL	CCL8		CD70	GPR171			FAM102A		BEX4			OASL	XAF1	PRKCQ	IRAK3	DYSF	CD22
MAPK13	CD55		CD99	HAL			FAM134B		BIRC3			PARP9		ZAP70	LYN	NPL	IGL
MAPK14	CD9		CDKN2A	HCG27			FCRL1		BLK			PLSCR1		SIT1	PYGL	FPR1	LOC91316
MCTP2	CSF1		CHST13	IDS			FCRL2		BLNK			PML		NLRC3	SIRPA	ALOX5	SPIB
MLH3	CSF2		CISD3	IGF2R			HOOK1		BTLA			RSAD2		DPP4	FCAR	FCGR2C	IGKV3-20
PCMT1	CSF2RB		CLIC1	IL1B			HVCN1		C12orf42			SERPING1		SIRPG	CRISPLD2	AQP9	IGHD
PLBD1	CST4		CST7	IL2RB			IL6ST		C12orf45			SIGLEC1		PRKCH	RNASE2	FES	BLK
PTGER2	CTNNB1		CTC.425F1.4	KLHL24			IMPDH2		C16orf74			SP100		ICOS	TBXAS1	CSF3R	LOC100290557
QPCT	CTSB		CTD.2035E11.3	KLRF1			KIAA0748		C17orf100			STAT1		CD28	PLBD1	TLR7	IGLV2-23
RNF175	CXCL1		CXCL2	LTB			LEF1		CA6			TAP1		CD27	HK3	LY96	IGJ
ROPN1L	CXCL10		DAPK2	MAL			LRRN3		CAMK4			USP18		RHOH	FPR2	LILRB2	OSBPL10
RPL15	CXCL12		DENND3	MEF2D			MYC		CBR3					CD8A	NOD2	ITGAX	CYAT1
SLC25A24	CXCL16		DOK2	MYC			NELL2		CCDC106					ITPR3	IFI30	KCNJ2	E2F5
SLC26A8	CXCL2		DYNLT1	NEDD9			NT5E		CCDC77					LEF1	AQP9	WDFY3	LOC100293440
SLC37A3	CXCL3		EDARADD	NFE2			P2RX5		CCR6					CD8B	IMPA2	TLR2	TNFRSF17
SLC4A10	CXCL8		EFHD2	NOV			PAQR8		CCR7					GATA3	LRP1	TLR1	IGLV1-44
STARD7	CXCR2		EMP1	PAPOLG			PLAG1		CD19					CRTAM	TMEM176A	BST1	IGLJ3
TEX9	DKK1		ENC1	PELI1			PTPRK		CD22					ITK	CSF3R	ANPEP	GNG7
VAMP3	EDN1		F2R	PRF1			RCAN3		CD27					TRAC	RBP7	TLR4	IGLL3
VCAN	EGF		F8	RAB37			SCML1		CD28					KLRK1	CACNA2D3	TLR5	MGC29506
VIM	EGFR		FAM129A	RELL1			SLC7A6		CD79A					IL21R	MS4A4A	LILRA6	IGLL5
ZEB2	EREG		FAM179A	SAMD3			SNX9		CD79B					LCK	HPSE	TLR8
ZNF542	ESM1		FAM53B	SLC22A15			STRBP		CDCA7L					CORO1A	KCTD12	PADI4
	ETS2		FBXO6	SMAP2			SUSD3		CDK5R1					SLAMF7	SMPDL3A
	FAS		FN1	SPATA6			TCF4		CENPV					CD3D	LST1
	FGF1		FUT11	SRPK2			TCF7		CEP41					CD3E	RBM47
	FGF2		GABARAPL1	TPST1			TCL1A		CHD7					SLAMF1	SYK
	FGF7		GALNT10	UBE4B			TCTN1		CHMP7					CD3G	SECTM1
	GDF15		GAPDH	USP4			UXT		CLN5						PLXDC2
	GEM		GBP2	VNN3			VPREB3		CLUAP1						TLR2
	GMFG		GLUL	VPS41			ZNF101		CNN3						CD163
	HGF		GNPTAB	YPEL1			ZNF671		COBLL1						BST1
	HMGB1		GPR68	ZMPSTE24			CRTC3		CPNE2						TLR4
	ICAM1		GZMH	ZNF487			STAP1		CXCR5						GLT1D1
	ICAM3		HOXA10	ZNF658			HLADOB		CYB561A3						TREM1
	IGF1		HOXB4						DGKA						TLR8
	IGFBP1		ID2						DHX32						FBP1
	IGFBP2		IDNK						DZIP3						TNFSF13
	IGFBP3		IL10						EBF1						CD1D
	IGFBP4		IQCG						EEF1G						CSF2RA
	IGFBP5		ITGB1						EPHA1						SLC7A7
	IGFBP6		JAKMIP1						EPHX2						EMR2
	IGFBP7		KIFC3						FAM102A						RASSF4
	IL10		LAG3						FAM129C						SLC31A2
	IL13		LIMK1						FAM134B						MGST1
	IL15		LINC00152						FAM159A						IFNGR2
	IL18		LINC00987						FAM175A						RIN2
	IL1A		LTB4R						FAM216A						LY86
	IL1B		LTBP4						FCER2						PLXNB2
	IL2		LYAR						FCRL1						LILRB3
	IL32		MCOLN2						FCRL2						LILRB2
	IL6		METRNL						FCRLA						LILRB1
	IL6ST		MFSD10						FLNB						CLEC7A
	IL7		MIAT						FOXP1						QPCT
	INHA		MPST						FXYD2						RNF130
	IQGAP2		MSC						GABPB1.AS1						PILRA
	ITGA2		MXRA7						GAMT						NFE2
	ITPKA		MYO1F						GNB5						TNS3
	JUN		MYOM2						GNG7						HNMT
	KITLG		NFIA						GPR183						GCA
	LCP1		NKG7						GRAP						FCN1
	MIF		NUAK1						GSTM3						TFEC
	MMP1		NUMBL						GTF2IRD2						VNN2
	MMP10		OASL						HEMGN						VNN3
	MMP12		PATL2						HIVEP2						TLR5
	MMP13		PCBD1						HOOK1						RTN1
	MMP14		PDCD1						HPCAL4						NCF1C
	MMP2		PHLDA1						HVCN1						GAS2L1
	MMP3		PLXND1						ID3						GRN
	MMP9		PRDM1						IFT57						BLVRB
	NAP1L4		PTGS2						IGF1R						ITGAX
	NRG1		PTPN18						IL23A						MS4A6A
	PAPPA		PTPN7						IL7R						IL13RA1
	PECAM1		PTPRJ						IMPDH2						CD93
	PGF		RAP2A						ITGA6						TNFAIP2
	PIGF		REEP4						ITM2C						CD14
	PLAT		RGS9						KAT2A						ITGAM
	PLAU		RHBDF2						KIAA1033						SIRPB1
	PLAUR		RHOU						KLHL6						SORT1
	PTBP1		RNF19A						KRTCAP3						AIF1
	PTGER2		RP11.25K19.1						LDHB						BTK
	PTGES		RP11.305L7.1						LDLRAP1						NCF2
	RPS6KA5		RP11.305L7.3						LEAP2						NCF1
	SCAMP4		RP11.357H14.17						LEF1						MYCL1
	SELPLG		RP11.47L3.1						LINC00926						CCR1
	SEMA3F		RP11.539L10.2						LRRN3						CD302
	SERPINB4		RP11.727F15.9						LSR						PTAFR
	SERPINE1		RP11.798M19.6						LTB						HCK
	SERPINE2		RP11.81H14.2						LTBP3						STAB1
	SPP1		SH3BGRL3						LYRM7						P2RY13
	SPX		SLA						MAL						FCER1G
	TIMP2		SLC17A5						MARCH3						SPI1
	TNF		ST3GAL5						MDS2						CYP1B1
	TNFRSF10C		STARD8						MFGE8						NLRP3
	TNFRSF11B		SYNGR1						MGAT5						CSF1R
	TNFRSF1A		SYTL3						MPI						CD86
	TNFRSF1B		TCP11L1						MS4A1						SCPEP1
	TUBGCP2		TGFBR3						MSH2						ADAP2
	VEGFA		TIGIT						MTRNR2L1						S100A9
	VEGFC		TNF						N4BP3						S100A8
	VGF		TNIP3						NARS2						CST3
	WNT16		TNS1						NBL1						KIAA0513
	WNT2		TOX						NEK8						EPB41L3
			TPRG1						NELL2						MTMR11
			TRIM7						NMT2						CSTA
			TSPAN2						NOG						RXRA
			USP30.AS1						NOSIP						ASGR1
			VAMP5						NPM3						ASGR2
			VPS9D1						NT5E						FES
			WDR37						NUAK2						LGALS2
			WEE1						NUCB2						PRAM1
			WSB2						NXPH4						KIAA1598
			ZBTB38						OBSCN						CDA
			ZEB2						OLFM2						SGK1
									ORAI2						LMO2
									OSBPL10						ALDH2
									OXNAD1						FGL2
									P2RX5						CLEC4E
									P2RY14						CTSH
									PAICS						CYFIP1
									PASK						MPEG1
									PAWR						PLAUR
									PAXIP1.AS2						IGSF6
									PCDH9						NLRP12
									PEX6						MEGF9
									PIK3IP1						APOB48R
									PKIG						F13A1
									PLAG1						ALDH1A1
									PLD4						SERPINA1
									PLLP						CEBPA
									PMEPA1						KYNU
									PNOC						RAB32
									POU2AF1						RAB31
									PPP1R14A						CEBPD
									PRKAR1B						SEPX1
									PTCD2						SIGLEC7
									PYGO2						SULF2
									QRSL1						MYOF
									RAB30						KLF4
									RAB3GAP1						FPR1
									RAB3IP						MNDA
									RALGPS2						FCGRT
									RASGRF2						ALOX5
									RCAN3						ANPEP
									REPIN1						PDGFC
									RGCC						NRGN
									RHPN1						PRKCD
									RIC3						FCGR2A
									RND1						CYBB
									RP1.187B23.1						PADI2
									RP11.126K1.6						CPVL
									RP11.413H22.2						DMXL2
									RP11.421L21.3						AOAH
									RP11.664D1.1						CHST15
									RP11.730K11.1						CFD
									RP11.796E2.4						SLC11A1
									RP11.799D4.4						CLEC4A
									RP11.83A24.2						ZNF467
									SATB1						TYMP
									SCML1						SIGLEC9
									SERINC5						LILRA6
									SERPINE2						TGFBI
									SERPINF1						LILRA5
									SESN1						LILRA2
									SGK223						LILRA3
									SH3YL1						CFP
									SLC16A10						LILRA1
									SLC22A17
									SLC7A6
									SLC9A7
									SNHG7
									SNURF
									SNX22
									SOX4
									SPAG16
									SPG20
									SPIB
									SPINT2
									SPRY1
									SPTBN1
									SSBP2
									ST6GALNAC1
									STAP1
									STMN3
									STRBP
									SUSD3
									SYPL1
									TAF1A
									TCEAL1
									TCF4
									TCF7
									TCL1A
									TESPA1
									TFAP4
									THEM4
									TLR10
									TM7SF2
									TMEM220
									TMEM25
									TMEM63A
									TMIGD2
									TNFAIP8L1
									TNFRSF13C
									TNFRSF25
									TOP1MT
									TRABD2A
									TRAF5
									TSPAN13
									TTC9
									TTN
									UBASH3A
									VPREB3
									VSIG1
									WNT10A
									ZDBF2
									ZEB1
									ZIK1
									ZMAT1
									ZNF101
									ZNF181
									ZNF439
									ZNF518B
									ZNF563
									ZNF606
									ZNF667.AS1
									ZNF681
									ZNF784
									ZNF814
									ZSCAN18

## Sheet: Table S2b
Table S2b. Gene expression signature gene membership					1 = present								ISG_33	ISG_23	M7.1 T cell activation	M11.0 Enriched in Monocytes II	M16 TLR and inflammatory signaling	M156.0 plasma cells B cells immunoglobulins
Genes	Age_IL6up	SenMayo	InflammΔageup	ELup	Age_IL6down	t-TCHlow	InflammΔagedown	IMM-AGE	t-TCHhigh	ELdown	SAS-1	MAS-1								Overlaps of Indicated Signatures
ABCB4																		1
ABHD5					1
ABLIM1								1		1
AC013264.2										1
AC017002.1				1
AC020571.3										1
AC069363.1				1
AC092580.4				1
ACAA2	1
ACSL1	1
ACSL6										1
ACVR1B		1
ACVR1C										1
ADAM15				1
ADAM17												1
ADAM28																		1
ADAP2																1
ADM					1							1
ADPRM										1
ADRB2				1
ADTRP										1
AEBP1										1
AFF3								1		1
AGFG1	1
AGMAT										1
AGPAT5										1
AIF1																1
ALAS2			1
ALDH1A1																1
ALDH2																1
ALOX5																1	1
ALPL					1
ANG		1										1
ANGPT1		1
ANGPTL4		1
ANPEP																1	1
ANXA2				1
ANXA4	1
AOAH																1
APAF1					1
APBB1										1
APOB48R																1	1
APOBEC3A													1
APOBEC3H				1
AQP3										1
AQP9																1	1
AREG		1
ARF5				1
ARHGAP19					1
ARL4A										1
ARL4C					1
ARL6IP5	1
ARSG					1
ASCL2				1
ASGR1																1
ASGR2																1
ATF3													1	1
ATF7IP2										1
ATG4C										1
AXL		1
B3GAT1						1
B4GALT5				1
BACH2								1		1
BANK1										1
BCAS4										1
BCL11A								1
BCL11B															1
BCL2A1													1
BCL7A										1
BEND5										1
BEX2										1
BEX3		1
BEX4										1
BIRC3					1			1		1
BLK										1								1
BLNK								1		1
BLVRA				1
BLVRB																1
BMP2		1
BMP6		1
BST1																1	1
BTK																1
BTLA								1		1
C10orf128				1
C11orf31								1
C12orf42										1
C12orf45										1
C12orf75				1
C13ORF18																		1
C14orf159					1
C15orf54	1
C16orf74										1
C17orf100										1
C1orf122				1
C1orf21						1
C1QB													1
C3		1
C3orf62					1
C5AR1												1				1	1
C5orf56				1
C6orf105									1
C6orf48								1
C9orf142				1
CA6										1
CAB39L				1
CACNA2D3																1
CACNB4					1
CAMK4										1					1
CAMP												1
CAPN15				1
CARD6	1
CASP8					1
CBR3										1
CCDC106										1
CCDC77										1
CCL1		1
CCL13		1
CCL16		1
CCL2		1		1										1
CCL20		1
CCL24		1
CCL26		1
CCL3		1
CCL3L1		1
CCL4		1		1
CCL4L2											1
CCL5		1		1											1
CCL7		1
CCL8		1
CCR1																1
CCR4											1
CCR5				1
CCR6								1		1
CCR7								1		1	1				1
CD14																1
CD163																1
CD19										1
CD1D																1
CD2															1
CD200								1
CD22								1		1								1
CD247															1
CD27								1		1	1				1
CD274			1
CD28								1		1					1
CD2AP			1
CD302																1
CD33																1
CD36												1				1
CD3D															1
CD3E															1
CD3G															1
CD40LG											1
CD5															1
CD52																		1
CD55		1
CD59					1
CD7															1
CD70				1
CD79A										1
CD79B										1
CD84	1
CD86																1
CD8A															1
CD8B															1
CD9		1
CD93																1
CD99				1
CDA																1
CDCA7L								1		1
CDK5R1										1
CDKN2A				1
CEBPA																1
CEBPD																1
CENPV										1
CEP41										1
CFD																1
CFP																1
CHD7										1
CHMP7								1		1
CHST13				1
CHST15																1
CISD3				1
CLEC4A																1
CLEC4E					1											1
CLEC7A																1
CLIC1				1
CLN5										1
CLUAP1										1
CMTM1	1
CNN3										1
COBLL1										1
CORO1A															1
CPNE2										1
CPNE5																		1
CPPED1																1
CPT1A	1
CPVL																1
CR1	1
CR2								1
CRISPLD2																1
CRTAM															1
CRTC3								1
CSF1		1
CSF1R																1
CSF2		1
CSF2RA																1
CSF2RB		1
CSF3R																1	1
CST3																1
CST4		1
CST7	1			1
CSTA																1
CTC.425F1.4				1
CTD.2035E11.3				1
CTNNB1		1
CTSB		1
CTSH																1
CXCL1		1
CXCL10		1
CXCL12		1
CXCL16		1
CXCL2		1		1
CXCL3		1
CXCL8		1									1
CXCR2		1															1
CXCR5										1	1
CYAT1																		1
CYB561A3										1
CYBB																1
CYFIP1																1
CYP1B1																1
DAAM2					1
DAPK2				1	1		1
DDX58													1	1
DDX60													1
DEFA3												1
DEFA4												1
DEFB1												1
DENND3				1
DGKA										1
DHX32										1
DKK1		1
DMXL2																1
DNAJC13	1
DNMT3A									1
DOK2				1
DPEP2							1
DPP4								1							1
DYNLT1				1
DYSF	1																1
DZIP3										1
E2F5								1										1
EBF1										1
EDARADD				1
EDN1		1
EEF1G										1
EFHD2				1		1
EGF		1
EGFR		1
EIF2AK2													1
EMP1				1
EMR2																1
ENC1				1
ENPP4						1
EOMES															1
EPB41L3																1
EPHA1										1
EPHX2								1		1
EREG		1
ERGIC1					1
ESM1		1
ETS1											1
ETS2		1
EVI5					1
F13A1																1
F2R				1
F5	1
F8				1
FAIM3								1
FAM102A								1	1	1
FAM129A				1
FAM129C										1
FAM134B								1		1
FAM13A	1
FAM13B					1
FAM151B	1
FAM159A										1
FAM175A										1
FAM179A				1
FAM198B																1
FAM20B			1
FAM216A										1
FAM53B				1	1
FAM91A1					1
FAS		1
FBP1																1
FBXO6				1
FCAR	1															1	1
FCER1G																1
FCER2										1
FCGR1A			1													1
FCGR1A///FCGR1C																	1
FCGR1B																1	1
FCGR2A																1
FCGR2C																	1
FCGRT																1
FCN1																1
FCRL1								1		1								1
FCRL2								1		1								1
FCRLA										1
FES																1	1
FGF1		1
FGF2		1
FGF7		1
FGFBP2						1
FGL2																1
FGR																1	1
FLNB										1
FLT3					1
FN1				1
FOXD2						1
FOXP1										1
FPR1																1	1
FPR2																1	1
FUT11				1
FXYD2										1
FXYD6																1
GABARAPL1				1
GABPB1.AS1										1
GAL3ST4									1
GALNT10				1
GAMT										1
GAPDH				1
GAS2L1																1
GATA3															1
GBP1			1											1
GBP2				1
GBP7			1
GCA																1
GDF15		1
GEM		1
GLT1D1																1
GLUL				1
GMFG		1
GNB5										1
GNG7										1								1
GNPTAB				1
GPR171					1
GPR183										1	1
GPR68				1
GPRASP1									1
GPRC5B									1
GRAMD1C							1
GRAP										1
GRN																1
GSTM3										1
GTF2IRD2										1
GZMH				1		1
HAL					1
HAVCR2												1
HCG27					1
HCK																1
HDGF			1
HEMGN										1
HERC5													1
HESX1													1
HGF		1
HIATL1	1
HIST1H2BC												1
HIST1H2BD												1
HIST1H2BF												1
HIST1H2BG												1
HIST1H2BK												1
HIST2H2BE												1
HIVEP2										1
HK3																1
HLA-DQA1											1
HLA-DRB1											1
HLA-DRB5											1
HLADOB								1
HLX													1
HMGB1		1
HMGB2												1
HNMT																1
HOOK1								1	1	1
HOXA10				1
HOXB4				1
HPCAL4										1
HPSE																1
HSPA6																1	1
HVCN1								1		1
ICAM1		1
ICAM3		1
ICOS											1				1
ID2				1
ID3										1
IDNK				1
IDS					1
IFI27													1	1
IFI30																1
IFI44														1
IFI6														1
IFIH1													1
IFIT1													1	1
IFIT2													1	1
IFIT3													1	1
IFIT5														1
IFITM1													1
IFNGR2													1			1
IFT57										1
IGF1		1
IGF1R										1
IGF2R					1
IGFBP1		1
IGFBP2		1
IGFBP3		1
IGFBP4		1
IGFBP5		1
IGFBP6		1
IGFBP7		1
IGHD																		1
IGHG1																		1
IGJ																		1
IGKC																		1
IGKV1D-13																		1
IGKV3-20																		1
IGKV4-1																		1
IGL																		1
IGLJ3																		1
IGLL3																		1
IGLL5																		1
IGLV1-44																		1
IGLV2-23																		1
IGLV3-19																		1
IGLV4-60																		1
IGSF6																1
IKZF1															1
IL10		1		1
IL12RB1															1
IL13		1
IL13RA1																1
IL15		1
IL18		1
IL1A		1
IL1B		1			1
IL2		1
IL21R															1
IL23A										1
IL24											1
IL2RB					1
IL32		1
IL6		1
IL6ST		1						1
IL7		1
IL7R										1	1				1
IMPA2																1
IMPDH2								1		1
INHA		1
IQCG				1
IQGAP2		1
IRAK3																1	1
IRF7													1
ISG15														1
ITGA2		1
ITGA6									1	1
ITGAM	1															1
ITGAX																1	1
ITGB1				1
ITK															1
ITM2C										1								1
ITPKA		1
ITPR3															1
JAKMIP1				1
JUN		1
KAT2A										1
KCNE3																1
KCNH7			1
KCNJ15																	1
KCNJ2																	1
KCTD12																1
KIAA0513																1
KIAA0748								1
KIAA1033										1
KIAA1598																1
KIFC3				1
KITLG		1
KLF4																1
KLHL24					1
KLHL6										1
KLRB1	1
KLRF1					1
KLRK1															1
KREMEN1			1
KRTCAP3										1
KYNU																1
LAG3				1
LAMP3														1
LAT2																1
LCK															1
LCP1		1
LDHB										1
LDLRAP1										1
LEAP2										1
LEF1								1	1	1					1
LGALS2																1
LILRA1																1
LILRA2																1
LILRA3																1
LILRA5																1
LILRA6																1	1
LILRB1																1	1
LILRB2																1	1
LILRB3																1	1
LIMK1				1
LINC00152				1
LINC00926										1
LINC00987				1
LMO2																1
LOC100287723																		1
LOC100289053																		1
LOC100290557																		1
LOC100293440																		1
LOC641518									1
LOC652493																		1
LOC91316																		1
LOC96610																		1
LONRF3	1
LRP1																1
LRRN3								1		1
LSR										1
LST1																1
LTB					1					1
LTB4R				1
LTBP3										1
LTBP4				1
LY6E														1
LY86																1
LY96																	1
LYAR				1
LYN																1
LYRM7										1
MAFB																1
MAL					1					1
MAN1C1									1
MAP3K7CL	1
MAPK13	1
MAPK14	1
MARCH1																1
MARCH3										1
MCOLN2				1
MCTP2	1
MDS2										1
MEF2D					1
MEGF9																1
METRNL				1
METTL9			1
MFGE8										1
MFSD10				1
MGAM																	1
MGAT5										1
MGC29506																		1
MGST1													1			1
MIAT				1
MIF		1
MLH3	1
MMP1		1
MMP10		1
MMP12		1
MMP13		1
MMP14		1
MMP2		1
MMP28									1
MMP3		1
MMP9		1
MNDA																1
MPEG1																1
MPI										1
MPST				1
MS4A1										1					1
MS4A2											1
MS4A4A																1
MS4A6A																1
MS4A7																1
MSC				1
MSH2										1
MTMR11																1
MTRNR2L1										1
MTUS1									1
MX2													1
MXRA7				1
MYC					1			1
MYCL1																1
MYD88												1					1
MYO1F				1
MYOF																1
MYOM2				1
N4BP3										1
NAP1L4		1
NARS2										1
NBL1										1
NCF1																1
NCF1C																1
NCF2																1
NCF4																	1
NDEL1							1
NEDD9					1
NEK8										1
NELL2								1		1
NFE2					1											1	1
NFIA				1
NKG7				1
NLRC3															1
NLRP12																1
NLRP3																1
NMT2										1
NOD2																1
NOG										1
NOSIP										1
NOV					1
NPL																	1
NPM3										1
NRG1		1
NRGN																1
NT5E								1		1
NUAK1				1
NUAK2										1
NUCB2										1
NUMBL				1
NXPH4										1
OAS1													1
OAS3													1	1
OASL				1									1	1
OBSCN										1
OLFM2										1
ORAI2										1
OSBPL10										1								1
OXNAD1										1
P2RX5								1		1								1
P2RY13																1	1
P2RY14										1
PADI2																1
PADI4																	1
PAICS										1
PAPOLG					1
PAPPA		1
PAQR8								1
PARP9													1
PASK										1
PATL2				1
PAWR										1
PAXIP1.AS2										1
PCBD1				1
PCDH9										1								1
PCMT1	1
PDCD1				1
PDGFC																1
PECAM1		1
PELI1					1
PEX6										1
PGF		1
PHLDA1				1
PIGF		1
PIK3IP1										1
PILRA																1	1
PITPNM2									1
PKIG										1
PLA2G7																1
PLAG1								1	1	1
PLAT		1
PLAU		1
PLAUR		1														1
PLBD1	1															1
PLD4										1
PLLP										1
PLSCR1													1
PLXDC2																1
PLXNB2																1
PLXND1				1
PMEPA1										1
PML													1
PNOC										1
PNP			1
POU2AF1										1
PPP1R14A										1
PRAM1																1
PRDM1				1
PRF1					1
PRKAR1B										1
PRKCD																1
PRKCH															1
PRKCQ															1
PTAFR																1
PTBP1		1
PTCD2										1
PTGDR2											1
PTGER2	1	1
PTGES		1
PTGS2				1
PTPN18				1
PTPN22															1
PTPN7				1
PTPRJ				1
PTPRK								1
PYGL																1
PYGO2										1
QPCT	1															1
QRSL1										1
RAB30										1
RAB31																1
RAB32																1
RAB37					1
RAB3GAP1										1
RAB3IP										1
RALGPS2										1
RAP2A				1		1
RASGRF2										1
RASGRP1															1
RASSF4																1
RBM47																1
RBP7																1
RCAN3								1		1
REEP4				1
RELL1					1
REPIN1										1
RGCC										1
RGS9				1
RHBDF2				1
RHOH															1
RHOU				1
RHPN1										1
RIC3										1
RIN2																1
RNASE2																1
RNASE3												1
RND1										1
RNF130																1
RNF175	1
RNF19A				1
ROPN1L	1
RORA															1
RP1.187B23.1										1
RP11.126K1.6										1
RP11.25K19.1				1
RP11.305L7.1				1
RP11.305L7.3				1
RP11.357H14.17				1
RP11.413H22.2										1
RP11.421L21.3										1
RP11.47L3.1				1
RP11.539L10.2				1
RP11.664D1.1										1
RP11.727F15.9				1
RP11.730K11.1										1
RP11.796E2.4										1
RP11.798M19.6				1
RP11.799D4.4										1
RP11.81H14.2				1
RP11.83A24.2										1
RPL15	1
RPS6KA5		1					1
RSAD2													1	1
RTN1																1
RTP4														1
RXRA																1
S100A11																1
S100A12																1
S100A8																1
S100A9																1
S1PR5						1
SAMD3					1
SAMD9L			1
SATB1										1
SCAMP4		1
SCML1								1		1
SCPEP1																1
SECTM1																1
SELPLG		1
SEMA3F		1
SEPT4														1
SEPX1																1
SERINC5										1
SERPINA1																1
SERPINB4		1
SERPINE1		1
SERPINE2		1								1
SERPINF1										1
SERPING1													1	1
SESN1										1
SGK1																1
SGK223										1
SH3BGRL3				1
SH3RF3									1
SH3YL1										1
SIAH1							1
SIAH2			1
SIGLEC1													1	1
SIGLEC7																1
SIGLEC9																1	1
SIRPA																1
SIRPB1																1
SIRPG															1
SIT1															1
SLA				1
SLA2															1
SLAMF1															1
SLAMF7															1
SLC11A1																1
SLC15A3																1
SLC16A10										1
SLC17A5				1
SLC22A15					1
SLC22A17										1
SLC22A4			1
SLC25A24	1
SLC25A37			1
SLC26A8	1		1
SLC31A2																1
SLC37A3	1
SLC4A10	1
SLC7A6								1		1
SLC7A7																1
SLC9A7										1
SMAP2					1
SMPDL3A																1
SNHG7										1
SNURF										1
SNX22										1
SNX9								1
SORT1																1
SOX4										1
SP100													1
SPAG16										1
SPATA6					1
SPEG									1
SPG20										1
SPI1																1
SPIB										1								1
SPINT2										1
SPP1		1
SPRY1										1
SPTBN1										1
SPX		1
SRPK2					1
SSBP2										1
ST3GAL5				1
ST6GALNAC1										1
STAB1																1
STAP1								1		1								1
STARD7	1
STARD8				1
STAT1													1
STMN3										1
STRBP								1		1
SULF2																1
SUSD2											1
SUSD3								1		1
SYK																1
SYNGR1				1
SYPL1										1
SYT11						1
SYTL3				1
TAF1A										1
TAP1													1
TBC1D4									1
TBK1												1
TBX21						1
TBXAS1																1
TCEAL1										1
TCF4								1		1
TCF7								1		1	1				1
TCL1A								1		1
TCP11L1				1
TCTN1								1
TESPA1										1
TEX9	1
TFAP4										1
TFEC																1
TGFBI																1
TGFBR3				1		1
THEM4										1
THEMIS															1
TIGIT				1											1
TIMP2		1														1
TLR1																	1
TLR10										1
TLR2												1				1	1
TLR4																1	1
TLR5																1	1
TLR6																	1
TLR7																	1
TLR8																1	1
TM7SF2										1
TMEM176A																1
TMEM220									1	1
TMEM25										1
TMEM63A										1
TMIGD2									1	1
TNF		1		1
TNFAIP2																1
TNFAIP6														1
TNFAIP8L1										1
TNFRSF10C		1
TNFRSF11B		1
TNFRSF13C										1
TNFRSF17																		1
TNFRSF1A		1
TNFRSF1B		1
TNFRSF25										1	1
TNFSF12-TNFSF13																1
TNFSF13																1
TNFSF8												1
TNIP3				1
TNS1				1
TNS3																1
TOP1MT										1
TOX				1
TPRG1				1
TPST1					1
TRABD2A										1
TRAC															1
TRAF5										1
TRBC1															1
TREM1																1
TRIM7				1
TSPAN13										1
TSPAN2				1
TSTA3			1
TTC9										1
TTN										1
TUBGCP2		1
TXK															1
TYMP																1
TYROBP																1	1
UBASH3A										1
UBE2J1			1
UBE4B					1
USP18													1
USP30.AS1				1
USP4					1
UXT								1
VAMP3	1
VAMP5				1
VCAN	1
VEGFA		1
VEGFC		1
VGF		1
VIM	1
VNN2																1
VNN3					1											1
VPREB3								1		1	1							1
VPS41					1
VPS9D1				1
VSIG1										1
WDFY3																	1
WDR37				1
WEE1				1
WNT10A										1
WNT16		1
WNT2		1
WSB2				1
XAF1														1
YPEL1					1
ZAP70															1
ZBTB38				1
ZDBF2										1
ZEB1										1
ZEB2	1			1
ZIK1										1
ZMAT1										1
ZMPSTE24					1
ZNF101								1		1
ZNF181										1
ZNF439										1
ZNF467																1
ZNF487					1
ZNF518B										1
ZNF542	1
ZNF563										1
ZNF606										1
ZNF658					1
ZNF667.AS1										1
ZNF671								1
ZNF681										1
ZNF784										1
ZNF814										1
ZSCAN18										1

## Sheet: Table S3
Table S3. Hazard ratios of mortality by SAS-1/MAS-1 profiles within age strata in the Framingham Heart Study (FHS).
Ref: SAS-1Hi-MAS-1Lo : 40-65	HR	CI Low	CI High	P		Ref: SAS-1Hi-MAS-1Lo : 66-92	HR	CI Low	CI High	P
SAS-1Lo MAS-1Hi : 40-65	3.677	1.757	7.699	0.000552		SAS-1Lo MAS-1Hi : 66-92	1.991	1.406	2.819	0.000103
Adj sex						Adj sex
Ref: SAS-1Hi-MAS-1Lo : 40-65	aHR	CI Low	CI High	P		Ref: SAS-1Hi-MAS-1Lo : 66-92	aHR	CI Low	CI High	P
SAS-1Lo MAS-1Hi : 40-65	3.1804	1.4745	6.86	0.00318		SAS-1Lo MAS-1Hi : 66-92	1.8124	1.268	2.59	0.00109
sex (Male)	1.6274	0.7923	3.343	0.18486		sex (Male)	1.4482	1.054	1.99	0.02238
Analysis performed using Cox proportional hazards models of time to death unadjusted, adjusting for sex, and adjusting for sex and age. Adj, model adjustment; CI, 95% confidence interval; Ref, model reference group

## Sheet: Table S4a
Table S4a. Hazard ratios of mortality by Age_IL6up strata and baseline CVD status in the Framingham Heart Study (FHS).
Ref: Age_IL6up low, no CVD at baseline	HR	CI Low	CI High	P
Age_IL6up low, CVD-baseline	3.63777	2.37861	5.56347	2.562e-09
Age_IL6up high, no CVD at baseline	2.38181	1.75473	3.23297	2.59101e-08
Age_IL6up high, CVD-baseline	7.62694	5.47012	10.6342	4.51535e-33
Adj sex
Ref: Age_IL6up low, no CVD at baseline	aHR	CI Low	CI High	P
Age_IL6up low, CVD-baseline	3.45973	2.25836	5.3002	1.17609e-08
Age_IL6up high, no CVD at baseline	2.36329	1.74098	3.20803	3.47028e-08
Age_IL6up high, CVD-baseline	7.22914	5.17199	10.1045	5.32458e-31
sex (Male)	1.34488	1.07034	1.68984	0.0109767
Adj age
Ref: Age_IL6up low, no CVD at baseline	aHR	CI Low	CI High	P
Age_IL6up low, CVD-baseline	2.40958	1.56941	3.69952	5.8138e-05
Age_IL6up high, no CVD at baseline	2.0017	1.47336	2.7195	9.0552e-06
Age_IL6up high, CVD-baseline	3.72484	2.63683	5.26179	8.58394e-14
age (continuous)	1.0984	1.08287	1.11415	3.512e-38
Adj age and sex
Ref: Age_IL6up low, no CVD at baseline	aHR	CI Low	CI High	P
Age_IL6up low, CVD-baseline	2.24731	1.46106	3.45668	0.000227907
Age_IL6up high, no CVD at baseline	1.98126	1.45826	2.69183	1.22875e-05
Age_IL6up high, CVD-baseline	3.4945	2.47001	4.94392	1.57451e-12
age (continuous)	1.10012	1.08447	1.116	6.32541e-39
sex (Male)	1.4729	1.17266	1.85001	0.000870308
Interaction
Ref: Age_IL6up low, no CVD at baseline	aHR	CI Low	CI High	P
age (continuous)	1.10012	1.084	1.116	2e-16
sex (Male)	1.4729	1.173	1.85	0.00087
Age_IL6up high	1.98126	1.458	2.692	1.23e-05
CVD-baseline	2.24731	1.461	3.457	0.000228
Age_IL6up high * CVD-baseline	0.784839	0.473	1.302	0.348438
Analysis performed using Cox proportional hazards models of time to death unadjusted, adjusting for sex, age, and sex and age. Adj, model adjustment; CI, 95% confidence interval; Ref, model reference group

## Sheet: Table S4b
Table S4b. Hazard ratios of incident CVD diagnosis by SAS-1/MAS-1 profiles and a proxy for inflammaging (Age_IL6up strata) in the FHS.
Ref: SAS-1Hi-MAS-1Lo : Age_IL6up low	HR	CI Low	CI High	P
SAS-1Hi-MAS-1Lo : Age_IL6up high	2.1209	1.1713	3.84	0.0131
SAS-1Lo-MAS-1Hi : Age_IL6up low	1.7801	0.9455	3.351	0.074
SAS-1Lo-MAS-1Hi : Age_IL6up high	3.5681	2.2423	5.678	8.02e-08
Adj sex
Ref: SAS-1Hi-MAS-1Lo : Age_IL6up low	aHR	CI Low	CI High	P
SAS-1Hi-MAS-1Lo : Age_IL6up high	2.1865	1.2067	3.962	0.0099
SAS-1Lo-MAS-1Hi : Age_IL6up low	1.5863	0.8352	3.013	0.1586
SAS-1Lo-MAS-1Hi : Age_IL6up high	3.2633	2.0358	5.231	8.98e-07
sex (Male)	1.4825	1.035	2.123	0.0317
Adj age
Ref: SAS-1Hi-MAS-1Lo : Age_IL6up low	aHR	CI Low	CI High	P
SAS-1Hi-MAS-1Lo : Age_IL6up high	2.05001	1.1317	3.713	0.017875
SAS-1Lo-MAS-1Hi : Age_IL6up low	1.40058	0.7416	2.645	0.299042
SAS-1Lo-MAS-1Hi : Age_IL6up high	2.43817	1.5184	3.915	0.000226
age (continuous)	1.08961	1.0671	1.113	6.94e-16
Adj age and sex
Ref: SAS-1Hi-MAS-1Lo : Age_IL6up low	aHR	CI Low	CI High	P
SAS-1Hi-MAS-1Lo : Age_IL6up high	2.11252	1.1657	3.828	0.01369
SAS-1Lo-MAS-1Hi : Age_IL6up low	1.19461	0.6259	2.28	0.58976
SAS-1Lo-MAS-1Hi : Age_IL6up high	2.15889	1.3328	3.497	0.00176
age (continuous)	1.09184	1.0691	1.115	2.39e-16
sex (Male)	1.64033	1.1442	2.352	0.00708
Interaction
Ref: SAS-1Hi-MAS-1Lo : Age_IL6up low	aHR	CI Low	CI High	P
age (continuous)	1.09184	1.0691	1.115	2.39e-16
sex (Male)	1.64033	1.1442	2.352	0.00708
SAS-1Lo-MAS-1Hi	1.19461	0.6259	2.28	0.58976
Age_IL6up high	2.11252	1.1657	3.828	0.01369
SAS-1Lo-MAS-1Hi * Age_IL6up high	0.85547	0.3822	1.915	0.70414
Analysis performed using Cox proportional hazards models of time to CVD diagnosis unadjusted, adjusting for sex, age, and sex and age. Adj, model adjustment; CI, 95% confidence interval; Ref, model reference group

## Sheet: Table S4c
Table S4c. Hazard ratios of mortality by SAS-1/MAS-1 profiles and proxy for inflammaging (Age_IL6up strata) in the FHS.
All samples within subset with no CVD at baseline
Ref: SAS-1Hi-MAS-1Lo : Age_IL6up T1	aHR	CI Low	CI High	P
SAS-1Hi-MAS-1Lo : Age_IL6up T2	1.38119	0.596741	3.19684	0.450713
SAS-1Hi-MAS-1Lo : Age_IL6up T3	1.91973	0.720443	5.11543	0.192149
SAS-1Lo-MAS-1Hi : Age_IL6up T1	4.89585	2.26417	10.5864	5.41585e-05
SAS-1Lo-MAS-1Hi : Age_IL6up T2	3.27509	1.62086	6.61761	0.00094742
SAS-1Lo-MAS-1Hi : Age_IL6up T3	5.36939	2.87245	10.0369	1.3943e-07
adj sex
Ref: SAS-1Hi-MAS-1Lo : Age_IL6up T1	aHR	CI Low	CI High	P
SAS-1Hi-MAS-1Lo : Age_IL6up T2	1.39496	0.602589	3.22926	0.437016
SAS-1Hi-MAS-1Lo : Age_IL6up T3	1.97129	0.739013	5.25833	0.175166
SAS-1Lo-MAS-1Hi : Age_IL6up T1	4.59717	2.11145	10.0092	0.00012173
SAS-1Lo-MAS-1Hi : Age_IL6up T2	3.07967	1.51318	6.26783	0.00191943
SAS-1Lo-MAS-1Hi : Age_IL6up T3	5.10712	2.71731	9.59874	4.08407e-07
sex (Male)	1.25701	0.865103	1.82646	0.230199
adj age
Ref: SAS-1Hi-MAS-1Lo : Age_IL6up T1	aHR	CI Low	CI High	P
SAS-1Hi-MAS-1Lo : Age_IL6up T2	1.2174	0.525546	2.82005	0.646247
SAS-1Hi-MAS-1Lo : Age_IL6up T3	1.63036	0.610697	4.35252	0.329244
SAS-1Lo-MAS-1Hi : Age_IL6up T1	3.41315	1.56861	7.42674	0.00196884
SAS-1Lo-MAS-1Hi : Age_IL6up T2	2.13729	1.04965	4.35193	0.0363022
SAS-1Lo-MAS-1Hi : Age_IL6up T3	3.38122	1.79042	6.38543	0.000172983
age	1.09808	1.07396	1.12275	1.50473e-16
adj age and sex
Ref: SAS-1Hi-MAS-1Lo : Age_IL6up T1	aHR	CI Low	CI High	P
SAS-1Hi-MAS-1Lo : Age_IL6up T2	1.23717	0.533965	2.86644	0.61959
SAS-1Hi-MAS-1Lo : Age_IL6up T3	1.69155	0.632871	4.52119	0.294677
SAS-1Lo-MAS-1Hi : Age_IL6up T1	3.03978	1.38071	6.69238	0.00575998
SAS-1Lo-MAS-1Hi : Age_IL6up T2	1.9467	0.948245	3.9965	0.0695
SAS-1Lo-MAS-1Hi : Age_IL6up T3	3.13453	1.64982	5.95536	0.000485036
age	1.09984	1.07543	1.1248	9.54189e-17
sex (Male)	1.38879	0.952965	2.02393	0.0874068
Analysis performed using Cox proportional hazards models of time to death unadjusted, adjusting for sex, age, and sex and age. Adj, model adjustment; CI, 95% confidence interval; Ref, model reference group; T1-T3, tertiles 1 through 3, lowest to highest

## Sheet: Table S5a
Table S5a. Characteristics of the VA-CLC ac-COVID-19 cohort.
		n	Overall (n=2042)		IHG-I (n=422)	IHG-IIa (n=455)	IHG-IIb (n=597)	IHG-IIc (n=267)	IHG-III (n=31)	IHG-IVa (n=46)	IHG-IVb (n=118)	IHG-IVc (n=106)	P		NH (n=724)	H (n=1318)	P		30-Day S (n=1865)	30-Day NS (n=177)	P
Median age (IQR) — yr		2042	62 (48-72)		51 (43-64)	60 (46-70)	65 (51-73)	67 (54-74)	57 (42-66)	68 (56-77)	70 (55-76)	69 (59-76)	4.40445e-34		54 (44-67)	66 (53-74)	1.2678e-34		60 (47-71)	73 (67-84)	2.55803e-29
Age ≥60 yr — no. (%)		2042	1120 (55%)		135 (32%)	233 (51%)	364 (61%)	179 (67%)	14 (45%)	32 (70%)	84 (71%)	79 (75%)	2.47195e-29		279 (39%)	841 (64%)	8.11975e-28		962 (52%)	158 (89%)	1.31048e-21
Male sex — no. (%)		2042	1822 (89%)		343 (81%)	395 (87%)	557 (93%)	244 (91%)	30 (97%)	41 (89%)	110 (93%)	102 (96%)	9.99999e-07		629 (87%)	1193 (91%)	0.0136672		1657 (89%)	165 (93%)	0.0759757
Median BMI (IQR)		1972	30.36 (26.42-34.92)		31.45 (27.63-35.16)	30.26 (27.02-35.26)	30.54 (26.06-35.42)	29.95 (25.99-33.91)	29.44 (25.86-33.14)	28.84 (24.51-31.98)	28.33 (24.52-34.33)	29.41 (25.99-33.98)	0.000137844		30.85 (27.47-34.75)	30.02 (25.84-35.08)	0.00648907		30.51 (26.68-35.02)	28.16 (24.79-33.78)	0.000973943
CMV seropositivity — no. (%)		1866	762 (41%)		170 (44%)	156 (38%)	186 (34%)	82 (34%)	21 (72%)	28 (64%)	71 (65%)	48 (51%)	9.99999e-07		266 (40%)	496 (42%)	0.404557		691 (41%)	71 (44%)	0.401912
Hospitalization — no. (%)		2042	1318 (65%)		127 (30%)	225 (49%)	489 (82%)	260 (97%)	8 (26%)	19 (41%)	91 (77%)	99 (93%)	9.99999e-07						1143 (61%)	175 (99%)	2.26711e-32
Mortality — no. (%)		2042	177 (9%)		4 (1%)	12 (3%)	62 (10%)	59 (22%)	0 (0%)	5 (11%)	11 (9%)	24 (23%)	9.99999e-07		2 (0%)	175 (13%)	2.26711e-32
IHG — no. (%)		2042															9.99999e-07				9.99999e-07
IHG-I															295 (41%)	127 (10%)			418 (22%)	4 (2%)
IHG-IIa															230 (32%)	225 (17%)			443 (24%)	12 (7%)
IHG-IIb															108 (15%)	489 (37%)			535 (29%)	62 (35%)
IHG-IIc															7 (1%)	260 (20%)			208 (11%)	59 (33%)
IHG-III															23 (3%)	8 (1%)			31 (2%)	0 (0%)
IHG-IVa															27 (4%)	19 (1%)			41 (2%)	5 (3%)
IHG-IVb															27 (4%)	91 (7%)			107 (6%)	11 (6%)
IHG-IVc															7 (1%)	99 (8%)			82 (4%)	24 (14%)
Race or ethnic group — no. (%)		2042											0.00940199				0.133317				0.126417
EA			689 (34%)		162 (38%)	151 (33%)	195 (33%)	76 (28%)	12 (39%)	12 (26%)	39 (33%)	42 (40%)			248 (34%)	441 (33%)			629 (34%)	60 (34%)
AA			236 (12%)		55 (13%)	62 (14%)	71 (12%)	22 (8%)	3 (10%)	9 (20%)	7 (6%)	7 (7%)			82 (11%)	154 (12%)			224 (12%)	12 (7%)
HA			885 (43%)		157 (37%)	179 (39%)	274 (46%)	138 (52%)	12 (39%)	21 (46%)	61 (52%)	43 (41%)			297 (41%)	588 (45%)			798 (43%)	87 (49%)
Other			232 (11%)		48 (11%)	63 (14%)	57 (10%)	31 (12%)	4 (13%)	4 (9%)	11 (9%)	14 (13%			97 (13%)	135 (10%)			214 (11%)	18 (10%)
ARDS — no. (%)		947											9.99999e-07				1.3e-05				9.99999e-07
No			419 (44%)		53 (65%)	94 (61%)	143 (41%)	52 (27%)	6 (86%)	12 (75%)	35 (53%)	24 (30%)			44 (76%)	375 (42%)			389 (48%)	30 (23%)
Mild			261 (28%)		19 (23%)	33 (21%)	105 (30%)	63 (32%)	1 (14%)	2 (12%)	15 (23%)	23 (29%)			6 (10%)	255 (29%)			228 (28%)	33 (25%)
Moderate			214 (23%)		9 (11%)	27 (17%)	79 (23%)	58 (30%)	0 (0%)	1 (6%)	13 (20%)	27 (34%)			7 (12%)	207 (23%)			174 (21%)	40 (30%)
Severe			53 (6%)		0 (0%)	1 (1%)	21 (6%)	22 (11%)	0 (0%)	1 (6%)	3 (5%)	5 (6%)			1 (2%)	52 (6%)			24 (3%)	29 (22%)
Biomarkers — Median (IQR)
CD4+ (cells/mm3)		2042	462 (247-748)		1040 (906-1244)	633 (563-695)	337 (265-409)	144 (108-172)	972 (858-1073)	611 (559-709)	332 (252-397)	124 (86-153)	0		737 (540-998)	322 (189-538)	9.5046e-127		500 (272-785)	206 (122-382)	1.85242e-31
CD8+ (cells/mm3)		2042	241 (125-417)		469 (355-640)	291 (204-402)	152 (102-223)	67 (42-92)	1200 (1063-1518)	780 (679-922)	448 (353-579)	184 (134-245)	1.88615e-289		384 (254-558)	170 (93-307)	7.8721e-90		254 (136-429)	111 (57-211)	1.16921e-20
CD4:CD8 Ratio		2042	2 (1-3)		2 (2-3)	2 (2-3)	2 (2-3)	2 (1-3)	1 (1-1)	1 (1-1)	1 (1-1)	1 (1-1)	2.29383e-163		2 (1-3)	2 (1-3)	0.639256		2 (1-3)	2 (1-3)	0.272138
Neutrophil (cells/mm3)		2016	4 (3-6)		4 (3-5)	4 (3-5)	5 (3-7)	6 (4-8)	4 (3-5)	3 (3-4)	4 (3-6)	5 (3-7)	5.55868e-19		4 (3-5)	5 (3-7)	1.75951e-32		4 (3-6)	6 (4-9)	1.68955e-11
NK cells (cells/mm3)		2030	173 (103-271)		250 (173-364)	200 (138-307)	146 (96-211)	98 (57-167)	274 (158-364)	208 (160-288)	159 (101-276)	102 (54-186)	3.27564e-80		234 (155-340)	145 (88-218)	4.96245e-55		176 (107-276)	130 (74-197)	9.18936e-09
B cells (cells/mm3)		2031	133 (72-230)		264 (177-376)	160 (107-237)	104 (60-161)	68 (40-123)	246 (157-356)	155 (99-246)	98 (66-160)	69 (29-112)	5.57047e-124		189 (117-292)	111 (57-186)	4.27383e-43		140 (77-238)	74 (41-140)	1.5741e-16
IL-6 (pg/mL)		868	14 (6-35)		6 (3-11)	11 (5-25)	25 (10-57)	27 (15-58)	5 (3-12)	13 (7-23)	14 (6-36)	28 (13-61)	2.20283e-36		7 (3-14)	27 (13-58)	1.8867e-54		12 (5-31)	36 (19-80)	2.61718e-14
C-reactive protein level (mg/L)		1958	3 (1-10)		0 (0-1)	2 (0-6)	6 (2-12)	12 (7-17)	1 (0-4)	1 (1-3)	5 (2-10)	9 (3-16)	3.62504e-140		1 (0-2)	7 (3-13)	2.21231e-153		3 (1-9)	11 (5-17)	3.29223e-26
D-dimer level (ng/L)		1958	250 (152-444)		174 (149-288)	218 (149-361)	271 (179-478)	393 (240-692)	181 (149-275)	210 (149-542)	296 (185-483)	339 (208-580)	3.75096e-39		168 (149-273)	307 (196-565)	2.05819e-57		239 (149-404)	494 (268-999)	1.12289e-23
Ferritin (ng/mL)		1961	302 (137-620)		174 (90-324)	229 (121-458)	412 (179-738)	584 (300-973)	140 (101-304)	232 (100-499)	369 (205-637)	509 (248-991)	1.43461e-56		190 (97-329)	417 (179-802)	8.20728e-51		284 (133-572)	527 (238-1049)	3.28858e-11
Pre-existing comorbidities — no. (%)
Active malignancy		2042	90 (4%)		11 (3%)	8 (2%)	25 (4%)	20 (7%)	0 (0%)	3 (7%)	12 (10%)	11 (10%)	5.99999e-06		17 (2%)	73 (6%)	0.000644987		81 (4%)	9 (5%)	0.568981
Asplenia		2042	11 (1%)		4 (1%)	3 (1%)	2 (0%)	1 (0%)	0 (0%)	0 (0%)	0 (0%)	1 (1%)	0.80126		5 (1%)	6 (0%)	0.534108		10 (1%)	1 (1%)	1
Asthma		2042	123 (6%)		26 (6%)	27 (6%)	38 (6%)	16 (6%)	1 (3%)	2 (4%)	7 (6%)	6 (6%)	0.999975		39 (5%)	84 (6%)	0.383683		119 (6%)	4 (2%)	0.029677
Atrial fibrillation		2042	133 (7%)		18 (4%)	24 (5%)	49 (8%)	21 (8%)	1 (3%)	2 (4%)	7 (6%)	11 (10%)	0.110735		22 (3%)	111 (8%)	8.21986e-07		113 (6%)	20 (11%)	0.0105113
CAD		2042	316 (15%)		39 (9%)	68 (15%)	94 (16%)	48 (18%)	4 (13%)	12 (26%)	22 (19%)	29 (27%)	7.99999e-05		69 (10%)	247 (19%)	1.54883e-08		268 (14%)	48 (27%)	2.86943e-05
CHF		2042	135 (7%)		13 (3%)	29 (6%)	45 (8%)	27 (10%)	1 (3%)	3 (7%)	8 (7%)	9 (8%)	0.015253		20 (3%)	115 (9%)	4.34899e-08		112 (6%)	23 (13%)	0.00121754
CKD		2042	288 (14%)		28 (7%)	46 (10%)	90 (15%)	61 (23%)	4 (13%)	4 (9%)	23 (19%)	32 (30%)	9.99999e-07		44 (6%)	244 (19%)	5.27643e-16		240 (13%)	48 (27%)	2.24439e-06
Connective tissue disease		2042	39 (2%)		9 (2%)	4 (1%)	12 (2%)	3 (1%)	0 (0%)	6 (13%)	2 (2%)	3 (3%)	0.003405		8 (1%)	31 (2%)	0.0617134		35 (2%)	4 (2%)	0.770576
COPD		2042	144 (7%)		18 (4%)	21 (5%)	47 (8%)	24 (9%)	2 (6%)	1 (2%)	11 (9%)	20 (19%)	5.09999e-05		24 (3%)	120 (9%)	3.13529e-07		125 (7%)	19 (11%)	0.0630086
CVA		2042	112 (5%)		13 (3%)	19 (4%)	40 (7%)	16 (6%)	1 (3%)	1 (2%)	13 (11%)	9 (8%)	0.012902		20 (3%)	92 (7%)	3.95669e-05		88 (5%)	24 (14%)	1.45735e-05
Dementia		2042	127 (6%)		14 (3%)	21 (5%)	39 (7%)	21 (8%)	2 (6%)	4 (9%)	16 (14%)	10 (9%)	0.001791		16 (2%)	111 (8%)	4.19937e-09		95 (5%)	32 (18%)	6.54486e-09
Diabetes mellitus		2042	782 (38%)		127 (30%)	160 (35%)	242 (41%)	124 (46%)	10 (32%)	17 (37%)	54 (46%)	48 (45%)	0.000215		202 (28%)	580 (44%)	5.66541e-13		690 (37%)	92 (52%)	0.000131738
HIV		2042	30 (1%)		5 (1%)	7 (2%)	3 (1%)	1 (0%)	2 (6%)	3 (7%)	7 (6%)	2 (2%)	6.19999e-05		14 (2%)	16 (1%)	0.247874		29 (2%)	1 (1%)	0.510258
Hypertension		2042	1106 (54%)		190 (45%)	234 (51%)	352 (59%)	161 (60%)	10 (32%)	22 (48%)	67 (57%)	70 (66%)	4e-06		312 (43%)	794 (60%)	1.32521e-13		976 (52%)	130 (73%)	5.65839e-08
ILD		2042	36 (2%)		2 (0%)	6 (1%)	13 (2%)	3 (1%)	1 (3%)	2 (4%)	5 (4%)	4 (4%)	0.015106		3 (0%)	33 (3%)	0.000299464		30 (2%)	6 (3%)	0.122435
Liver disease		2042	154 (8%)		19 (5%)	30 (7%)	51 (9%)	25 (9%)	2 (6%)	9 (20%)	12 (10%)	6 (6%)	0.00905099		39 (5%)	115 (9%)	0.0064738		140 (8%)	14 (8%)	0.881282
Obesity		1972	1039 (53%)		255 (62%)	237 (53%)	299 (53%)	126 (49%)	13 (45%)	18 (43%)	49 (42%)	42 (40%)	0.000147		401 (57%)	638 (50%)	0.00255709		972 (54%)	67 (41%)	0.00184377
Past malignancies		2042	118 (6%)		18 (4%)	14 (3%)	34 (6%)	20 (7%)	3 (10%)	2 (4%)	10 (8%)	17 (16%)	0.000132		27 (4%)	91 (7%)	0.00287422		100 (5%)	18 (10%)	0.0165754
Peripheral vascular disease		2042	96 (5%)		12 (3%)	10 (2%)	31 (5%)	15 (6%)	1 (3%)	5 (11%)	11 (9%)	11 (10%)	0.000231		15 (2%)	81 (6%)	1.53661e-05		76 (4%)	20 (11%)	0.000122788
Acute New Complication — no. (%)*
Acute Liver Failure		1993	18 (1%)		0 (0%)	3 (1%)	8 (1%)	4 (2%)	0 (0%)	0 (0%)	1 (1%)	2 (2%)	0.14799		1 (0%)	17 (1%)	0.0055595		12 (1%)	6 (3%)	0.00300816
Acute Renal Failure		1993	437 (22%)		35 (9%)	67 (15%)	152 (26%)	97 (37%)	2 (7%)	2 (4%)	34 (30%)	48 (46%)	9.99999e-07		26 (4%)	411 (32%)	1.37621e-58		331 (18%)	106 (61%)	4.2356e-32
Acute Myocarditis		1993	6 (0%)		0 (0%)	1 (0%)	2 (0%)	1 (0%)	0 (0%)	0 (0%)	1 (1%)	1 (1%)	0.408814		0 (0%)	6 (0%)	0.0954498		5 (0%)	1 (1%)	0.420474
Arrhythmia		1993	476 (24%)		70 (17%)	84 (19%)	149 (26%)	83 (32%)	3 (10%)	8 (18%)	37 (32%)	42 (40%)	9.99999e-07		88 (12%)	388 (30%)	3.61371e-20		405 (22%)	71 (41%)	1.85817e-07
Viral Cardiomyopathy		1993	3 (0%)		0 (0%)	0 (0%)	1 (0%)	1 (0%)	0 (0%)	0 (0%)	0 (0%)	1 (1%)	0.271759		0 (0%)	3 (0%)	0.556578		3 (0%)	0 (0%)	1
Viral Pericarditis		1993	3 (0%)		2 (0%)	0 (0%)	1 (0%)	0 (0%)	0 (0%)	0 (0%)	0 (0%)	0 (0%)	0.66784		1 (0%)	2 (0%)	1		3 (0%)	0 (0%)	1
Acute Pulmonary Embolism		2020	89 (4%)		9 (2%)	13 (3%)	30 (5%)	26 (10%)	0 (0%)	2 (4%)	4 (3%)	5 (5%)	0.000663999		6 (1%)	83 (6%)	3.72153e-10		72 (4%)	17 (10%)	0.00136332
Venous Thromboembolism		2020	168 (8%)		10 (2%)	24 (5%)	61 (10%)	37 (14%)	0 (0%)	2 (4%)	15 (13%)	19 (18%)	9.99999e-07		10 (1%)	158 (12%)	2.5844e-20		137 (7%)	31 (18%)	1.92953e-05
Shock		1993	134 (7%)		5 (1%)	13 (3%)	45 (8%)	40 (15%)	0 (0%)	0 (0%)	9 (8%)	22 (21%)	9.99999e-07		3 (0%)	131 (10%)	4.04878e-22		68 (4%)	66 (38%)	4.59887e-39
Sepsis		1993	290 (15%)		27 (7%)	47 (11%)	94 (16%)	62 (24%)	1 (3%)	3 (7%)	20 (17%)	36 (34%)	9.99999e-07		13 (2%)	277 (22%)	2.71714e-41		228 (13%)	62 (36%)	1.44038e-13
For categorical variables, P were determined by Fisher's exact test. For continuous variables, P were determined by Wilcoxon rank sum test if comparing 2 groups or the Kruskal-Wallis test if comparing more than 2 groups. Obesity is defined as having a BMI of 30 or greater. Body-mass index is the weight (kilograms) divided by the square of the height (meters). Race or ethnicity was as recorded in …

## Sheet: Table S5b
Table S5b. Characteristics of the post-acute COVID-19 component of the VA-CLC.
		n	Overall (n=1737)		IHG-I & IIa (n=820)	IHG-III (n=29)	Rest (n=888)	P		n	IL-6Lo (n=409)	IL-6Hi (n=317)	P		n	CRPLo (n=909)	CRPHi (n=754)	P		n	D-dimerLo (n=915)	D-dimerHi (n=749)	P		n	FerritinLo (n=881)	FerritinHi (n=787)	P		n	B cellsLo (n=811)	B cellsHi (n=916)	P		n	NK cellsLo (n=825)	NK cellsHi (n=901)	P		n	NELo (n=867)	NEHi (n=846)	P
Median age (IQR) — yr		1737	59 (47-71)		55 (44-67)	57 (41-64)	65 (51-73)	5.02718e-23		726	55 (46-67)	64 (52-73)	1.39468e-09		1663	57 (45-69)	63 (51-72)	6.88811e-12		1664	54 (44-67)	66 (54-73)	4.516e-30		1668	59 (46-71)	60 (49-70)	0.16937		1727	67 (55-73)	53 (44-65)	2.10357e-44		1726	61 (48-71)	58 (47-71)	0.0375758		1713	59 (46-70)	60 (49-71)	0.018119
Age ≥60 yr — no. (%)		1737	868 (50%)		326 (40%)	13 (45%)	529 (60%)	2.46355e-15		726	163 (40%)	197 (62%)	4.02068e-09		1663	408 (45%)	431 (57%)	7.98128e-07		1664	352 (38%)	478 (64%)	1.32101e-24		1668	437 (50%)	402 (51%)	0.580017		1727	531 (65%)	332 (36%)	1.40481e-33		1726	440 (53%)	422 (47%)	0.00809284		1713	422 (49%)	435 (51%)	0.276754
Male sex — no. (%)		1737	1541 (89%)		691 (84%)	28 (97%)	822 (93%)	9.99999e-07		726	350 (86%)	286 (90%)	0.069085		1663	789 (87%)	693 (92%)	0.000870709		1664	805 (88%)	678 (91%)	0.113314		1668	736 (84%)	748 (95%)	1.6396e-14		1727	740 (91%)	791 (86%)	0.00139261		1726	722 (88%)	808 (90%)	0.171685		1713	751 (87%)	767 (91%)	0.00958194
Median BMI (IQR)		1689	30.70 (26.94-35.14)		31.15 (27.51-35.34)	29.66 (26.45-33.52)	30.27 (26.18-34.88)	0.018258		703	30.53 (27.00-34.59)	30.88 (26.48-35.78)	0.624293		1616	30.69 (27.16-35.02)	30.79 (26.60-35.44)	0.820376		1617	31.32 (27.76-35.71)	30.03 (25.97-34.44)	6.87961e-06		1624	30.37 (26.68-34.66)	31.24 (27.20-35.68)	0.0148477		1679	29.90 (26.05-34.58)	31.38 (27.72-35.67)	8.88615e-06		1678	30.21 (26.16-34.77)	31.16 (27.46-35.52)	0.00202136		1665	30.80 (26.96-34.85)	30.67 (26.87-35.42)	0.657522
CMV seropositivity — no. (%)		1582	634 (40%)		303 (40%)	19 (70%)	312 (39%)	0.00554499		657	144 (38%)	116 (41%)	0.420417		1518	336 (40%)	272 (40%)	0.874657		1521	331 (39%)	281 (42%)	0.371573		1527	332 (41%)	282 (39%)	0.565182		1575	303 (41%)	325 (39%)	0.278851		1574	298 (40%)	330 (40%)	0.836627		1562	337 (42%)	291 (38%)	0.121486
Hospitalization — no. (%)		1737	1033 (59%)		308 (38%)	6 (21%)	719 (81%)	9.99999e-07		726	112 (27%)	222 (70%)	9.21395e-31		1663	326 (36%)	679 (90%)	7.54979e-123		1664	434 (47%)	567 (76%)	2.84024e-32		1668	410 (47%)	589 (75%)	1.97383e-32		1727	593 (73%)	439 (48%)	7.35036e-27		1726	617 (75%)	414 (46%)	1.04256e-34		1713	429 (49%)	589 (70%)	1.96657e-17
Mortality — no. (%)		1737	114 (7%)		30 (4%)	1 (3%)	83 (9%)	1.4e-05		726	7 (2%)	30 (9%)	3.53766e-06		1663	48 (5%)	64 (8%)	0.010495		1664	31 (3%)	81 (11%)	1.69698e-09		1668	60 (7%)	52 (7%)	0.92204		1727	87 (11%)	27 (3%)	4.91762e-11		1726	63 (8%)	51 (6%)	0.100268		1713	52 (6%)	61 (7%)	0.331195
IHG — no. (%)		1737								726			9.99999e-07		1663			9.99999e-07		1664			9.99999e-07		1688			9.99999e-07		1727			9.99999e-07		1726			9.99999e-07		1713			9.99999e-07
IHG-I											111 (27%)	75 (24%)				345 (38%)	38 (5%)				269 (29%)	110 (15%)				279 (32%)	105 (13%)				58 (7%)	342 (37%)				100 (12%)	300 (33%)				213 (25%)	186 (22%)
IHG-IIa											59 (14%)	111 (35%)				258 (28%)	137 (18%)				241 (26%)	160 (21%)				241 (27%)	155 (20%)				160 (20%)	255 (28%)				155 (19%)	260 (29%)				261 (30%)	152 (18%)
IHG-IIb											23 (6%)	46 (15%)				171 (19%)	310 (41%)				234 (26%)	246 (33%)				209 (24%)	274 (35%)				312 (38%)	184 (20%)				310 (38%)	186 (21%)				208 (24%)	282 (33%)
IHG-IIc											10 (2%)	2 (1%)				28 (3%)	153 (20%)				57 (6%)	125 (17%)				47 (5%)	134 (17%)				150 (18%)	37 (4%)				140 (17%)	46 (5%)				65 (7%)	119 (14%)
IHG-III											10 (2%)	6 (2%)				21 (2%)	6 (1%)				20 (2%)	6 (1%)				21 (2%)	6 (1%)				4 (0%)	24 (3%)				7 (1%)	21 (2%)				15 (2%)	13 (2%)
IHG-IVa											23 (6%)	22 (7%)				29 (3%)	8 (1%)				25 (3%)	12 (2%)				20 (2%)	17 (2%)				13 (2%)	24 (3%)				14 (2%)	23 (3%)				27 (3%)	10 (1%)
IHG-IVb											12 (3%)	22 (7%)				37 (4%)	55 (7%)				43 (5%)	49 (7%)				38 (4%)	56 (7%)				56 (7%)	39 (4%)				51 (6%)	44 (5%)				43 (5%)	52 (6%)
IHG-IVc																20 (2%)	47 (6%)				26 (3%)	41 (5%)				26 (3%)	40 (5%)				58 (7%)	11 (1%)				48 (6%)	21 (2%)				35 (4%)	32 (4%)
Race or ethnic group — no. (%)		1737						0.054754		726			0.892313		1663			0.000990999		1664			0.030544		1688			0.001906		1727			0.00107		1726			0.0516969		1713			0.001122
EA			584 (34%)		288 (35%)	10 (34%)	286 (32%)				157 (38%)	114 (36%)				336 (37%)	229 (30%)				294 (32%)	270 (36%)				336 (38%)	232 (29%)				313 (39%)	270 (29%)				296 (36%)	287 (32%)				301 (35%)	278 (33%)
AA			211 (12%)		112 (14%)	3 (10%)	96 (11%)				44 (11%)	33 (10%)				108 (12%)	92 (12%)				99 (11%)	104 (14%)				95 (11%)	103 (13%)				90 (11%)	119 (13%)				100 (12%)	109 (12%)				128 (15%)	81 (10%)
HA			744 (43%)		318 (39%)	12 (41%)	414 (47%)				173 (42%)	140 (44%)				351 (39%)	360 (48%)				416 (45%)	295 (39%)				351 (40%)	363 (46%)				320 (39%)	419 (46%)				326 (40%)	412 (46%)				338 (39%)	395 (47%)
Other			198 (11%)		102 (12%)	4 (14%)	92 (10%)				35 (9%)	30 (9%)				114 (13%)	73 (10%)				106 (12%)	80 (11%)				99 (11%)	89 (11%)				88 (11%)	108 (12%)				103 (12%)	93 (10%)				100 (12%)	92 (11%)
ARDS — no. (%)		744						9.99999e-07		187			0.603937		721			4e-06		729			0.00713999		723			0.002366		743			0.347199		742			0.000709999		737			0.000417
No			365 (49%)		135 (65%)	5 (83%)	225 (42%)				24 (41%)	40 (31%)				149 (63%)	202 (42%)				188 (56%)	170 (43%)				165 (57%)	187 (43%)				203 (47%)	162 (52%)				191 (44%)	174 (57%)				183 (58%)	179 (43%)
Mild			212 (28%)		45 (22%)	1 (17%)	166 (31%)				17 (29%)	40 (31%)				48 (20%)	161 (33%)				86 (26%)	122 (31%)				75 (26%)	134 (31%)				132 (31%)	80 (26%)				133 (31%)	79 (26%)				81 (26%)	130 (31%)
Moderate			150 (20%)		27 (13%)	0 (0%)	123 (23%)				15 (25%)	42 (33%)				37 (16%)	107 (22%)				58 (17%)	88 (22%)				46 (16%)	99 (23%)				87 (20%)	62 (20%)				97 (22%)	51 (17%)				48 (15%)	99 (24%)
Severe			17 (2%)		1 (0%)	0 (0%)	16 (3%)				3 (5%)	6 (5%)				2 (1%)	15 (3%)				5 (1%)	12 (3%)				4 (1%)	13 (3%)				8 (2%)	9 (3%)				15 (3%)	2 (1%)				5 (2%)	12 (3%)
Biomarkers — Median (IQR)
CD4+ (cells/mm3)		1737	507 (280-798)		790 (633-1036)	978 (853-1102)	283 (184-390)	2.25074e-273		726	716 (445-988)	390 (218-581)	3.66619e-28		1663	695 (467-980)	307 (194-500)	3.26e-105		1664	602 (368-882)	374 (215-645)	2.06438e-27		1668	627 (378-915)	377 (214-621)	7.73348e-38		1727	349 (198-527)	690 (435-980)	1.17095e-86		1726	359 (210-588)	650 (408-939)	8.26735e-53		1713	568 (348-818)	410 (241-763)	1.04705e-08
CD8+ (cells/mm3)		1737	257 (137-430)		374 (258-511)	1196 (1063-1527)	152 (90-260)	4.50638e-119		726	370 (227-533)	194 (111-315)	1.1211e-22		1663	366 (219-535)	157 (91-280)	1.68043e-76		1664	293 (170-465)	208 (105-366)	4.01918e-18		1668	309 (179-489)	198 (108-347)	3.34611e-26		1727	171 (100-298)	350 (210-524)	2.20454e-58		1726	183 (104-317)	334 (197-516)	7.96023e-44		1713	288 (158-448)	236 (120-402)	2.6541e-06
CD4:CD8 Ratio		1737	2 (1-3)		2 (2-3)	1 (1-1)	2 (1-3)	3.86256e-38		726	2 (1-3)	2 (1-3)	0.942826		1663	2 (1-3)	2 (1-3)	0.703037		1664	2 (1-3)	2 (1-3)	0.512711		1668	2 (1-3)	2 (1-3)	0.754449		1727	2 (1-3)	2 (1-3)	0.221523		1726	2 (1-3)	2 (1-3)	0.317122		1713	2 (1-3)	2 (1-3)	0.966062
Neutrophil (cells/mm3)		1713	4 (3-6)		4 (3-5)	4 (3-5)	4 (3-6)	6.34317e-10		720	4 (3-5)	4 (3-6)	2.50657e-08		1649	4 (3-5)	5 (4-7)	2.50578e-38		1650	4 (3-5)	4 (3-6)	3.79324e-11		1653	4 (3-5)	5 (3-6)	1.2936e-14		1706	4 (3-6)	4 (3-5)	0.421853		1705	4 (3-6)	4 (3-5)	0.0357547		1713	3 (2-4)	6 (5-7)	3.10991e-281
NK cells (cells/mm3)		1726	177 (110-275)		224 (152-330)	274 (174-374)	139 (88-207)	5.33956e-54		724	225 (140-333)	144 (91-220)	3.19552e-14		1659	213 (136-320)	149 (93-212)	1.98218e-29		1660	190 (122-289)	160 (98-258)	2.88793e-06		1664	192 (126-289)	162 (97-266)	6.22884e-07		1726	146 (91-220)	210 (135-319)	1.45917e-29		1726	107 (76-140)	270 (211-363)	8.97455e-283		1705	188 (115-282)	169 (105-272)	0.0148921
B cells (cells/mm3)		1727	141 (80-242)		206 (130-312)	246 (153-352)	97 (56-154)	3.81474e-85		725	193 (116-277)	118 (65-180)	3.88027e-16		1660	179 (100-287)	115 (64-179)	1.75361e-29		1661	162 (95-261)	121 (67-194)	4.49168e-13		1665	157 (88-259)	128 (73-216)	4.38004e-06		1727	75 (47-105)	231 (174-324)	1.92491e-282		1726	115 (60-185)	178 (107-280)	5.46852e-33		1706	146 (80-238)	137 (81-244)	0.871496
IL-6 (pg/mL)		726	11 (5-28)		7 (4-17)	5 (3-9)	21 (9-47)	7.85135e-24		726	5 (3-9)	33 (21-60)	2.26744e-118		703	7 (3-13)	32 (15-60)	1.3531e-55		696	8 (4-20)	18 (7-45)	3.77134e-12		704	8 (4-20)	18 (7-42)	7.55487e-13		725	17 (8-40)	8 (4-20)	2.30173e-13		724	18 (8-42)	8 (4-19)	6.35994e-16		720	8 (4-20)	16 (8-42)	6.5243e-14
C-reactive protein level (mg/L)		1663	3 (0-8)		1 (0-3)	1 (0-2)	6 (2-13)	9.94953e-95		703	0 (0-2)	6 (3-12)	2.15181e-59		1663	1 (0-1)	9 (6-15)	1.07836e-270		1620	1 (0-5)	6 (1-13)	6.10342e-40		1642	1 (0-3)	7 (2-13)	4.01335e-76		1660	5 (1-11)	1 (0-6)	5.43202e-30		1659	5 (1-11)	1 (0-6)	7.28256e-30		1649	1 (0-4)	6 (1-13)	2.49737e-43
D-dimer level (ng/L)		1664	230 (149-382)		186 (149-305)	174 (149-227)	278 (178-458)	2.89957e-23		696	173 (149-309)	267 (178-521)	2.15057e-14		1620	183 (149-301)	294 (192-474)	1.58533e-33		1664	150 (149-195)	410 (313-696)	5.30166e-276		1626	193 (149-340)	274 (174-452)	5.61585e-17		1661	266 (167-458)	198 (149-333)	7.19407e-14		1660	254 (165-427)	208 (149-343)	6.66062e-09		1650	203 (149-334)	259 (157-446)	4.45546e-10
Ferritin (ng/mL)		1668	277 (130-550)		198 (103-371)	139 (96-270)	406 (190-752)	5.61265e-39		704	208 (101-380)	344 (178-748)	6.07905e-14		1642	176 (91-329)	485 (262-874)	1.19049e-80		1626	224 (111-427)	376 (173-740)	1.41391e-20		1668	136 (81-209)	584 (409-930)	4.95935e-273		1665	323 (139-646)	248 (121-472)	2.849e-06		1664	323 (146-658)	244 (119-470)	2.41474e-07		1653	222 (104-428)	352 (168-667)	2.24494e-17
Pre-existing comorbidities — no. (%)
Active malignancy		1737	71 (4%)		19 (2%)	0 (0%)	52 (6%)	0.000644999		726	11 (3%)	18 (6%)	0.0547886		1663	26 (3%)	42 (6%)	0.00608191		1664	23 (3%)	44 (6%)	0.000631422		1668	32 (4%)	36 (5%)	0.385534		1727	45 (6%)	25 (3%)	0.00324971		1726	36 (4%)	34 (4%)	0.544003		1713	36 (4%)	34 (4%)	0.903502
Asplenia		1737	9 (1%)		7 (1%)	0 (0%)	2 (0%)	0.224015		726	4 (1%)	0 (0%)	0.136042		1663	8 (1%)	1 (0%)	0.0459337		1664	6 (1%)	1 (0%)	0.13728		1668	5 (1%)	3 (0%)	0.729382		1727	4 (0%)	5 (1%)	1		1726	1 (0%)	8 (1%)	0.0402083		1713	4 (0%)	5 (1%)	0.750442
Asthma		1737	113 (7%)		50 (6%)	1 (3%)	62 (7%)	0.71195		726	31 (8%)	18 (6%)	0.371441		1663	55 (6%)	56 (7%)	0.278495		1664	56 (6%)	54 (7%)	0.374393		1668	60 (7%)	50 (6%)	0.767102		1727	44 (5%)	69 (8%)	0.0799653		1726	55 (7%)	58 (6%)	0.846334		1713	53 (6%)	57 (7%)	0.622987
Atrial fibrillation		1737	104 (6%)		36 (4%)	1 (3%)	67 (8%)	0.018693		726	17 (4%)	26 (8%)	0.0261628		1663	43 (5%)	58 (8%)	0.0131991		1664	51 (6%)	51 (7%)	0.305847		1668	50 (6%)	52 (7%)	0.473967		1727	77 (9%)	27 (3%)	1.16128e-08		1726	52 (6%)	52 (6%)	0.685876		1713	50 (6%)	54 (6%)	0.614024
CAD		1737	245 (14%)		94 (11%)	4 (14%)	147 (17%)	0.00862599		726	47 (11%)	61 (19%)	0.00441037		1663	120 (13%)	113 (15%)	0.320584		1664	87 (10%)	144 (19%)	1.414e-08		1668	122 (14%)	110 (14%)	0.943626		1727	150 (18%)	92 (10%)	4.96572e-07		1726	110 (13%)	132 (15%)	0.445826		1713	108 (12%)	133 (16%)	0.0604426
CHF		1737	101 (6%)		34 (4%)	1 (3%)	66 (7%)	0.013551		726	15 (4%)	23 (7%)	0.0426166		1663	48 (5%)	50 (7%)	0.251575		1664	34 (4%)	62 (8%)	8.1141e-05		1668	53 (6%)	44 (6%)	0.753753		1727	76 (9%)	24 (3%)	1.54068e-09		1726	60 (7%)	40 (4%)	0.0131663		1713	55 (6%)	45 (5%)	0.409915
CKD		1737	216 (12%)		61 (7%)	4 (14%)	151 (17%)	9.99999e-07		726	30 (7%)	56 (18%)	2.50747e-05		1663	88 (10%)	124 (16%)	4.54819e-05		1664	81 (9%)	130 (17%)	2.66914e-07		1668	87 (10%)	126 (16%)	0.000226173		1727	156 (19%)	59 (6%)	5.31743e-16		1726	125 (15%)	90 (10%)	0.0012996		1713	102 (12%)	111 (13%)	0.420759
Connective tissue disease		1737	32 (2%)		12 (1%)	0 (0%)	20 (2%)	0.45086		726	7 (2%)	5 (2%)	1		1663	15 (2%)	17 (2%)	0.377127		1664	15 (2%)	17 (2%)	0.374085		1668	16 (2%)	16 (2%)	0.858506		1727	15 (2%)	17 (2%)	1		1726	17 (2%)	15 (2%)	0.594535		1713	16 (2%)	16 (2%)	1
COPD		1737	111 (6%)		35 (4%)	2 (7%)	74 (8%)	0.001778		726	15 (4%)	32 (10%)	0.000677788		1663	53 (6%)	54 (7%)	0.271743		1664	34 (4%)	73 (10%)	6.30646e-07		1668	64 (7%)	42 (5%)	0.109057		1727	76 (9%)	34 (4%)	1.58666e-06		1726	61 (7%)	49 (5%)	0.114213		1713	55 (6%)	54 (6%)	1
CVA		1737	73 (4%)		22 (3%)	1 (3%)	50 (6%)	0.00753399		726	11 (3%)	20 (6%)	0.0248854		1663	38 (4%)	31 (4%)	1		1664	29 (3%)	43 (6%)	0.0110209		1668	41 (5%)	31 (4%)	0.546575		1727	52 (6%)	21 (2%)	2.14049e-05		1726	45 (5%)	28 (3%)	0.0166378		1713	35 (4%)	37 (4%)	0.809888
Dementia		1737	75 (4%)		23 (3%)	2 (7%)	50 (6%)	0.00728499		726	9 (2%)	14 (4%)	0.133115		1663	41 (5%)	33 (4%)	0.905662		1664	31 (3%)	42 (6%)	0.0304199		1668	52 (6%)	21 (3%)	0.00116532		1727	56 (7%)	19 (2%)	7.5368e-07		1726	36 (4%)	39 (4%)	1		1713	39 (4%)	34 (4%)	0.634548
Diabetes mellitus		1737	636 (37%)		261 (32%)	9 (31%)	366 (41%)	0.00024		726	114 (28%)	151 (48%)	4.85635e-08		1663	269 (30%)	341 (45%)	5.45079e-11		1664	289 (32%)	321 (43%)	2.4776e-06		1668	301 (34%)	313 (40%)	0.019323		1727	349 (43%)	283 (31%)	1.88383e-07		1726	326 (40%)	306 (34%)	0.0187157		1713	282 (33%)	345 (41%)	0.000442543
HIV		1737	28 (2%)		12 (1%)	2 (7%)	14 (2%)	0.12447		726	7 (2%)	2 (1%)	0.312046		1663	13 (1%)	8 (1%)	0.660168		1664	17 (2%)	5 (1%)	0.0498549		1668	14 (2%)	7 (1%)	0.271675		1727	11 (1%)	11 (1%)	0.831769		1726	6 (1%)	16 (2%)	0.0559548		1713	15 (2%)	11 (1%)	0.554936
Hypertension		1737	908 (52%)		393 (48%)	10 (34%)	505 (57%)	0.000176		726	167 (41%)	204 (64%)	2.94363e-10		1663	427 (47%)	451 (60%)	2.13491e-07		1664	431 (47%)	440 (59%)	2.71326e-06		1668	429 (49%)	451 (57%)	0.000484726		1727	483 (60%)	421 (46%)	2.05118e-08		1726	444 (54%)	460 (51%)	0.267206		1713	414 (48%)	487 (58%)	4.82981e-05
ILD		1737	27 (2%)		6 (1%)	1 (3%)	20 (2%)	0.018387		726	7 (2%)	3 (1%)	0.526077		1663	14 (2%)	12 (2%)	1		1664	6 (1%)	19 (3%)	0.0019761		1668	18 (2%)	8 (1%)	0.113148		1727	16 (2%)	11 (1%)	0.244084		1726	11 (1%)	16 (2%)	0.561447		1713	10 (1%)	17 (2%)	0.177009
Liver disease		1737	126 (7%)		45 (5%)	2 (7%)	79 (9%)	0.019844		726	19 (5%)	24 (8%)	0.113256		1663	66 (7%)	55 (7%)	1		1664	63 (7%)	56 (7%)	0.702276		1668	66 (7%)	54 (7%)	0.636252		1727	69 (9%)	55 (6%)	0.0497159		1726	68 (8%)	56 (6%)	0.112831		1713	72 (8%)	51 (6%)	0.0753095
Obesity		1689	930 (55%)		473 (59%)	13 (48%)	444 (52%)	0.014744		703	220 (55%)	169 (56%)	0.878302		1616	488 (55%)	405 (56%)	0.840741		1617	531 (60%)	365 (50%)	0.000196613		1624	456 (53%)	445 (58%)	0.0357551		1679	389 (50%)	539 (60%)	2.3056e-05		1678	412 (51%)	515 (59%)	0.00232486		1665	470 (55%)	448 (55%)	0.843732
Past malignancies		1737	90 (5%)		29 (4%)	3 (10%)	58 (7%)	0.00605199		726	13 (3%)	17 (5%)	0.187499		1663	40 (4%)	47 (6%)	0.0981637		1664	38 (4%)	48 (6%)	0.0448497		1668	47 (5%)	39 (5%)	0.740781		1727	50 (6%)	39 (4%)	0.0811393		1726	47 (6%)	42 (5%)	0.383539		1713	44 (5%)	45 (5%)	0.828568
Peripheral vascular disease		1737	63 (4%)		16 (2%)	1 (3%)	46 (5%)	0.001305		726	9 (2%)	17 (5%)	0.0268189		1663	24 (3%)	38 (5%)	0.0129782		1664	21 (2%)	40 (5%)	0.00145188		1668	30 (3%)	32 (4%)	0.517924		1727	42 (5%)	21 (2%)	0.00182092		1726	38 (5%)	25 (3%)	0.0532608		1713	27 (3%)	36 (4%)	0.247924
Acute New Complication — no. (%)*
Acute Liver Failure		1693	10 (1%)		2 (0%)	0 (0%)	8 (1%)	0.247784		706	0 (0%)	3 (1%)	0.0809708		1622	3 (0%)	6 (1%)	0.314595		1624	3 (0%)	6 (1%)	0.313894		1629	3 (0%)	6 (1%)	0.321289		1685	8 (1%)	2 (0%)	0.0521944		1684	8 (1%)	2 (0%)	0.0554269		1669	7 (1%)	3 (0%)	0.343359
Acute Kidney Failure		1693	287 (17%)		78 (10%)	1 (4%)	208 (24%)	9.99999e-07		706	26 (6%)	83 (27%)	6.34115e-14		1622	94 (11%)	182 (25%)	5.58531e-14		1624	97 (11%)	175 (24%)	2.27669e-12		1629	111 (13%)	166 (22%)	3.51312e-06		1685	191 (24%)	94 (10%)	3.50331e-14		1684	172 (21%)	113 (13%)	3.58706e-06		1669	126 (15%)	158 (19%)	0.0158196
Acute Myocarditis		1693	3 (0%)		1 (0%)	0 (0%)	2 (0%)	1		706	0 (0%)	3 (1%)	0.0809708		1622	0 (0%)	3 (0%)	0.0932207		1624	0 (0%)	2 (0%)	0.201904		1629	1 (0%)	2 (0%)	0.605019		1685	3 (0%)	0 (0%)	0.100907		1684	2 (0%)	1 (0%)	0.609026		1669	1 (0%)	2 (0%)	0.617066
Arrhythmia		1693	366 (22%)		137 (17%)	3 (11%)	226 (26%)	1.6e-05		706	64 (16%)	73 (24%)	0.00959941		1622	163 (18%)	192 (26%)	0.000228709		1624	169 (19%)	185 (25%)	0.00204154		1629	178 (21%)	173 (22%)	0.398256		1685	226 (29%)	140 (16%)	5.7325e-11		1684	187 (23%)	179 (20%)	0.156321		1669	169 (20%)	197 (24%)	0.0383057
Viral Cardiomyopathy		1693	2 (0%)		0 (0%)	0 (0%)	2 (0%)	0.516865		706	0 (0%)	1 (0%)	0.433428		1622	0 (0%)	2 (0%)	0.205746		1624	1 (0%)	1 (0%)	1		1629	0 (0%)	2 (0%)	0.222696		1685	2 (0%)	0 (0%)	0.216892		1684	2 (0%)	0 (0%)	0.228363		1669	0 (0%)	2 (0%)	0.239475
Viral Pericarditis		1693	3 (0%)		2 (0%)	0 (0%)	1 (0%)	0.630259		706	0 (0%)	0 (0%)			1622	1 (0%)	2 (0%)	0.593531		1624	1 (0%)	2 (0%)	0.591043		1629	2 (0%)	1 (0%)	1		1685	2 (0%)	1 (0%)	0.601005		1684	1 (0%)	2 (0%)	1		1669	2 (0%)	1 (0%)	1
Acute Pulmonary Embolism		1718	64 (4%)		20 (2%)	0 (0%)	44 (5%)	0.014892		717	6 (1%)	20 (6%)	0.000866253		1646	17 (2%)	47 (6%)	5.18351e-06		1647	10 (1%)	54 (7%)	7.77744e-11		1651	23 (3%)	40 (5%)	0.00983334		1710	37 (5%)	27 (3%)	0.0749592		1709	33 (4%)	30 (3%)	0.520821		1694	22 (3%)	41 (5%)	0.0141462
Venous Thromboembolism		1718	116 (7%)		26 (3%)	0 (0%)	90 (10%)	9.99999e-07		717	16 (4%)	25 (8%)	0.0235298		1646	33 (4%)	78 (10%)	9.93032e-08		1647	34 (4%)	74 (10%)	6.34432e-07		1651	47 (5%)	63 (8%)	0.0375213		1710	78 (10%)	37 (4%)	2.76621e-06		1709	71 (9%)	43 (5%)	0.00132014		1694	53 (6%)	63 (8%)	0.290767
Shock		1693	40 (2%)		9 (1%)	0 (0%)	31 (4%)	0.003503		706	2 (0%)	12 (4%)	0.00162951		1622	9 (1%)	29 (4%)	0.000107993		1624	11 (1%)	25 (3%)	0.00352613		1629	13 (2%)	24 (3%)	0.0311902		1685	28 (4%)	12 (1%)	0.00342746		1684	27 (3%)	13 (1%)	0.0153476		1669	12 (1%)	28 (3%)	0.00959828
Sepsis		1693	188 (11%)		58 (7%)	0 (0%)	130 (15%)	2e-06		706	22 (6%)	46 (15%)	2.8676e-05		1622	56 (6%)	122 (17%)	5.26936e-11		1624	72 (8%)	106 (15%)	4.23068e-05		1629	69 (8%)	109 (14%)	8.92533e-05		1685	120 (15%)	67 (7%)	3.53779e-07		1684	112 (14%)	75 (9%)	0.000466528		1669	76 (9%)	107 (13%)	0.00758804
For categorical variables, P were determined by Fisher's exact test. For continuous variables, P were determined by Wilcoxon rank sum test if comparing 2 groups or the Kruskal-Wallis test if comparing more than 2 groups. Obesity is defined as having a BMI of 30 or greater. Body-mass index is the weight (kilograms) divided by the square of the height (meters). Race or ethnicity was as recorded in …

## Sheet: Table S5c
Table S5c. Biomarker measurements evaluated in acute and post-acute COVID-19 subsets of the VA-CLC .
Baseline to Day 7 in ac-COVID-19 subset							Post 120 days from baseline in post-acute COVID-19 subset
Biomarker	Per Patient			n	Total		Biomarker	Per Patient			n	Total
	Median	1st Qu	3rd Qu					Median	1st Qu	3rd Qu
NK cells (cells/mm3)	3	1	7	2029	7585		NK cells (cells/mm3)	1	1	2	506	850
B cells (cells/mm3)	3	1	7	2029	7584		B cells (cells/mm3)	1	1	2	504	848
Ferritin (ng/mL)	3	1	7	1997	7769		Ferritin (ng/mL)	1	1	1	95	152
CRP (mg/L)	3	1	7	1990	7777		CRP (mg/L)	1	1	2	418	666
D-dimer (ng/L)	3	1	7	1999	7793		D-dimer (ng/L)	1	1	1	57	118
IL-6 (pg/mL)	3	1	6	1465	5160		IL-6 (pg/mL)	1	1	2	499	829
Platelets (cells/mm3)	3	1	7	2030	8123		Platelets (cells/mm3)	1	1	2	500	847
Neutrophil (cells/mm3)	3	1	7	2030	8070		Neutrophil (cells/mm3)	1	1	2	501	846
Lymphocyte (cells/mm3)	3	1	7	2030	8069		Lymphocyte (cells/mm3)	1	1	2	501	846
CD4+ (cells/mm3)	3	1	7	2042	7605		CD4+ (cells/mm3)	1	1	2	510	863
CD8+ (cells/mm3)	3	1	7	2042	7606		CD8+ (cells/mm3)	1	1	2	510	863
CD4:CD8 Ratio	3	1	7	2042	7605		CD4:CD8 Ratio	1	1	2	510	863

[truncated: 26 more sheets: Table S5d, Table S5e, Table S5f, Table S5g, Table S5h, Table S6a, Table S6b, Table S7, Table S8a, Table S8b, Table S8c, Table S9a, Table S9b, Table S9c, Table S9d, Table S10, Table S11, Table S12a, Table S12b, Table S13a …]
